# Supplementary material for: Outcomes of Different Haploidentical Transplantation Strategies from the Taiwan Blood and Marrow Transplantation Registry
Source: Cancers (Basel). 2022 Feb 21;14(4):1097. doi: 10.3390/cancers14041097 (PMC8870072; doi:10.3390/cancers14041097)
Supplement: Supplementary file 1 [file cancers-14-01097-s001.zip]

Archive with 1 entries (1 files):
- cancers-1589940-supplementary.pdf
